# Supplementary material for: Calendula arvensis (Vaill.) L.: A Systematic Plant Analysis of the Polar Extracts from Its Organs by UHPLC-HRMS
Source: Foods. 2022 Jan 18;11(3):247. doi: 10.3390/foods11030247 (PMC8834175; doi:10.3390/foods11030247)
Supplement: Supplementary file 1 [file foods-11-00247-s001.zip]

Archive with 1 entries (1 files):
- foods-1543562-supplementary.pdf
